# Supplementary material for: Harnessing Diversity towards the Reconstructing of Large Scale Gene Regulatory Networks
Source: PLoS Comput Biol. 2013 Nov 21;9(11):e1003361. doi: 10.1371/journal.pcbi.1003361 (PMC3836705; doi:10.1371/journal.pcbi.1003361)
Supplement: Table S1 — Performances of the 38 individual algorithms. The table shows overall score, AUC-PR, and AUC-ROC of the 38 algorithms. (XLS) [file pcbi.1003361.s010.xls]

## Sheet: Individual_Performances
Supplementary Table S1. Performances of the 38 individual algorithms
		AUC-PR			AUC-ROC			Max f-score
Algorithms	Overall	In silico	E.coli	S.cerevisiae	In silico	E.coli	S.cerevisiae	In silico	E.coli	S.cerevisiae
BN11	4.973	0.218	0.041	0.018	0.636	0.539	0.501	0.328339	0.107907	0.0351311
BN21	2.266	0.191	0.043	0.018	0.647	0.54	0.502	0.322702	0.105551	0.0351312
BN31	0.331	0.042	0.021	0.02	0.678	0.549	0.516	0.138048	0.0712531	0.0446885
BN41	0.257	0.08	0.021	0.02	0.683	0.551	0.516	0.244659	0.0738307	0.0432295
BN51	0.256	0.08	0.021	0.02	0.683	0.551	0.516	0.244659	0.0738022	0.0432295
BN61	0.035	0.043	0.021	0.019	0.519	0.559	0.512	0.0932827	0.082781	0.0380858
C3net	0	0.083	0.022	0.017	0.509	0.47	0.495	0.143018	0.0289388	0.0351312
CR11	8.126	0.189	0.064	0.019	0.757	0.572	0.51	0.284484	0.127065	0.0368248
CR21	1.191	0.094	0.065	0.02	0.609	0.58	0.517	0.193622	0.131175	0.0438399
CR31	0.834	0.104	0.063	0.019	0.605	0.575	0.514	0.190135	0.120922	0.041197
Ggm	5.809	0.081	0.088	0.027	0.618	0.578	0.527	0.145913	0.15974	0.0656096
Meta11	22.711	0.274	0.079	0.031	0.736	0.614	0.514	0.346782	0.176143	0.0436304
Meta21	16.686	0.224	0.075	0.019	0.78	0.578	0.51	0.306063	0.140042	0.037478
Meta31	10.586	0.176	0.082	0.028	0.695	0.602	0.539	0.253411	0.167614	0.0704505
Meta41	6.42	0.173	0.085	0.023	0.694	0.612	0.522	0.257856	0.122968	0.053472
Meta51	6.332	0.136	0.065	0.032	0.677	0.621	0.514	0.213787	0.156743	0.0502854
MI11	20.462	0.255	0.075	0.021	0.773	0.59	0.516	0.328726	0.137953	0.0429708
MI21	12.013	0.198	0.073	0.019	0.772	0.578	0.505	0.290176	0.123137	0.0351312
MI31	9.2351	0.187	0.069	0.018	0.763	0.572	0.504	0.274701	0.1246	0.0351311
MI41	8.8	0.182	0.057	0.018	0.766	0.573	0.505	0.285866	0.13552	0.0351312
MI51	1.475	0.106	0.07	0.02	0.625	0.581	0.516	0.208675	0.134048	0.0437673
Mrnet	11.679	0.222	0.053	0.019	0.761	0.578	0.514	0.31157	0.111085	0.041714
Other11	40.279	0.291	0.093	0.021	0.815	0.617	0.518	0.349629	0.150622	0.0445391
Other21	34.023	0.245	0.119	0.022	0.78	0.671	0.519	0.35247	0.214592	0.0450194
Other31	8.887	0.177	0.053	0.019	0.77	0.568	0.508	0.340153	0.12543	0.0354394
Other41	2.484	0.107	0.043	0.025	0.71	0.598	0.515	0.189389	0.134505	0.0445665
Other51	1.897	0.026	0.029	0.02	0.626	0.619	0.511	0.0645862	0.0939081	0.040865
Other61	0.144	0.147	0.03	0.019	0.674	0.545	0.511	0.234621	0.0702713	0.0372185
Other71	0	0.018	0.015	0.017	0.51	0.514	0.498	0.0479642	0.0313039	0.0351309
Other81	0	0.02	0.018	0.017	0.526	0.525	0.493	0.0509575	0.0416504	0.0351309
Recression11	31.099	0.301	0.069	0.02	0.782	0.595	0.517	0.358637	0.136054	0.0438711
Regression21	28.747	0.313	0.027	0.018	0.764	0.55	0.503	0.390961	0.0640353	0.0351312
Regression31	21.398	0.281	0.072	0.02	0.747	0.605	0.515	0.349226	0.177484	0.0417888
Regression41	20.694	0.282	0.06	0.021	0.743	0.6	0.52	0.370648	0.135789	0.0467235
Regression51	13.397	0.23	0.054	0.021	0.757	0.595	0.522	0.344265	0.12433	0.0480561
Regression61	6.026	0.185	0.087	0.02	0.677	0.613	0.514	0.103538	0.156055	0.0418935
Regression71	0.997	0.07	0.022	0.018	0.714	0.565	0.51	0.179621	0.0745315	0.0364563
Regression81	0.045	0.109	0.043	0.019	0.627	0.565	0.511	0.187212	0.118886	0.0389096
1. The 35 algorithms used in Marbach et al. (2012) [35]. Overall score, AUC-PR, and AUC-ROC of the 35 algorithms are obrained from [35].
